# Supplementary material for: Differential PARP inhibitor responses in BRCA1-deficient and resistant cells in competitive co-culture
Source: PLoS One. 2025 Sep 22;20(9):e0332860. doi: 10.1371/journal.pone.0332860 (PMC12453244; doi:10.1371/journal.pone.0332860)
Supplement: S1 Data — (XLSX) [file pone.0332860.s007.xlsx]

## Sheet: Figure 2A
Olaparib Conc.	SUM149 PT-mCherry - Normalised percentage survival	SUM149 A22-Azurite - Normalised percentage survival
0
0
0
0
0
0
0
0
0	122.451	96.7397
0	90.8227	93.894
0	92.5598	107.086
0	96.8299	101.618
0	97.3366	100.663
0.00158517	111.016	112.716
0.00158517	105.732	114.932
0.00158517	115.648	121.964
0.00158517	106.311	117.899
0.00158517	106.89	107.797
0.00158517	124.043	110.216
0.00158517	100.955	115.358
0.00158517	96.1786	112.553
0.00501133	109.206	101.455
0.00501133	118.832	102.35
0.00501133	116.01	106.151
0.00501133	105.949	107.533
0.00501133	105.877	94.7681
0.00501133	100.811	109.565
0.00501133	90.9675	103.407
0.00501133	71.426	107.208
0.0158427	120.497	116.415
0.0158427	100.593	114.769
0.0158427	116.733	117.228
0.0158427	102.837	117.106
0.0158427	105.587	105.785
0.0158427	96.3233	114.18
0.0158427	113.766	102.065
0.0158427	93.9349	102.085
0.0500849	98.0603	118.651
0.0500849	105.443	120.867
0.0500849	103.489	119.993
0.0500849	104.864	119.729
0.0500849	99.2183	114.078
0.0500849	103.344	115.968
0.0500849	105.877	109.83
0.0500849	77.7227	113.184
0.158338	78.9531	122.127
0.158338	97.8432	112.533
0.158338	95.6719	120.359
0.158338	88.7238	117.899
0.158338	90.3885	106.842
0.158338	81.1244	119.647
0.158338	88.4343	109.992
0.158338	68.7481	106.984
0.500566	60.7144	118.062
0.500566	82.6443	103.244
0.500566	69.0376	118.184
0.500566	75.1895	116.354
0.500566	66.1425	115.033
0.500566	84.8155	112.391
0.500566	69.9785	108.529
0.500566	60.2077	107.147
1.58248	45.2983	128.225
1.58248	41.1729	116.293
1.58248	45.443	121.558
1.58248	56.5165	119.993
1.58248	44.7916	117.798
1.58248	44.864	119.078
1.58248	40.7386	118.367
1.58248	40.6662	111.679
5.00283	8.60369	139.384
5.00283	15.1175	129.302
5.00283	13.8148	135.461
5.00283	13.2357	136.294
5.00283	14.5385	132.067
5.00283	15.6242	132.676
5.00283	12.4396	126.985
5.00283	8.16943	128.103
15.8159	2.81361	84.4424
15.8159	3.68212	100.907
15.8159	3.7545	100.866
15.8159	3.24787	86.9018
15.8159	1.9451	83.5074
15.8159	4.11638	115.338
15.8159	2.88599	88.284
15.8159	1.43847	54.441
50	0.714712	31.5944
50	0.859464	34.6434
50	0.859464	38.1598
50	0.859464	38.0785
50	0.93184	27.9764
50	1.00422	36.1881
50	0.352833	28.9724
50	0.352833	21.7159

## Sheet: Figure 2B
SUM149.A22													Normalised percentage survival
	1	2	3	4	5	6	7	8	9	10	11	12
	Olaparib Conc.	0	0.00158517	0.00501133	0.0158427	0.0500849	0.158338	0.500566	1.58248	5.00283	15.8159	50
A		91.5434	90.8128	93.1507	96.6088	94.2222	101.723	92.1766	82.7275	59.3973	45.8082	27.7869
B		93.3455	90.9589	104.938	107.616	105.96	105.717	108.444	101.918	73.8143	53.1142	33.2907
C		98.1187	99.9209	99.6773	102.21	104.256	105.668	105.766	93.1994	71.8174	50.4353	34.3623
D		102.015	101.772	100.505	99.5312	100.018	104.499	105.132	94.9041	70.8919	55.2085	34.8006
E		100.554	102.015	102.21	103.379	103.476	102.648	103.963	93.9787	70.7458	51.7991	33.2907
F		104.548	104.158	103.087	103.135	103.038	102.502	102.113	92.1766	71.0868	52.1887	30.417
G		104.938	104.402	104.012	105.035	103.525	102.502	103.769	90.9589	70.4536	49.8508	29.9787
H		104.938	104.548	105.668	104.451	98.6545	97.6317	101.82	86.7702	63.2451	46.003	25.3516
SUM149PT
	1	2	3	4	5	6	7	8	9	10	11	12
	Conc.	0	0.00158517	0.00501133	0.0158427	0.0500849	0.158338	0.500566	1.58248	5.00283	15.8159	50
A		45.196	70.4284	77.7211	56.7183	52.9991	27.402	5.15953	1.07566	2.60711	4.35734	0.127621
B		124.102	126.946	131.686	103.391	88.66	45.5606	17.9945	1.65907	1.87785	3.11759	2.16955
C		122.644	117.32	120.747	104.266	90.1914	46.4357	16.4631	2.68004	3.48222	4.7949	3.62808
D		119.872	111.851	124.394	102.37	86.9098	52.8532	14.3482	1.95077	3.04467	6.61805	3.91978
E		113.236	111.486	130.52	97.9216	81.5132	48.8423	19.3072	3.26345	2.46126	5.96171	4.35734
F		122.352	112.288	125.342	109.954	89.0975	59.5624	12.1604	2.60711	3.48222	4.50319	4.13856
G		114.549	110.173	98.1404	100.036	78.3045	55.041	13.1085	2.16955	3.04467	3.91978	3.48222
H		38.0492	40.237	60.1459	36.6636	30.6837	12.598	4.50319	2.38833	3.62808	5.3783	0.419325

## Sheet: Figure 3A
Olaparib (µM)		SUM149.PT BRCA1-/-		SUM149.A22 BRCA1+/-
0	69.6929	110.03	120.277	66.3301	116.561	117.108		Calculated values are normalised percentage survival
0.157559	81.0818	80.212	66.9475	108.694	111.892	94.1803
0.498596	69.2036	73.77	73.4982	121.315	120.811	124.765
1.57781	36.5317	41.8592	13.8896	125.354	121.61	67.3398
4.99297	0.407719	1.76678	1.54933	8.18959	83.5367	68.8964
15.8003	0.271813	0.462082	0.244632	24.4706	45.758	34.1888
50	0.190269	0.21745	0.0815439	11.5973	2.42603	3.81433
Veliparib (µM)	SUM149.PT BRCA1-/-			SUM149.A22 BRCA1+/-
0	95.2766	3.25612	81.2794	101.999	3.07051	87.2603
0.157559	81.4525	81.9471	71.9067	83.1933	77.6317	91.362
0.498596	73.8109	66.9854	61.9158	92.5439	88.4074	79.1611
1.57781	56.7719	68.8402	9.38917	87.017	88.9983	34.5635
4.99297	12.1095	53.5323	43.0962	16.349	75.0941	72.9738
15.8003	47.1767	43.4672	5.18506	84.7923	85.418	36.7534
50	28.4066	16.1157	0	129.807	92.5786	0
Niraparib (µM)	SUM149.PT BRCA1-/-			SUM149.A22 BRCA1+/-
0	103.774	96.2261	78.5695	106.103	93.8975	109.683
0.157559	80.0521	77.8147	68.5147	107.852	102.604	115.582
0.498596	67.7599	66.3851	33.6059	122.091	119.772	108.503
1.57781	13.4693	22.4728	21.1789	62.3271	100.61	92.1481
4.99297	1.33884	0.664929	9.69539	46.2164	36.9813	17.738
15.8003	0.664929	0.152754	3.14494	1.50529	0.406835	13.8324
50	0.125797	-0.0359421	0	0.610252	0.162734	0
Talazoparib (µM)		SUM149.PT BRCA1-/-			SUM149.A22 BRCA1+/-
0	100.415	105.418	3.62219	100.827	99.0425	171.29
0.157559	3.17805	2.08251	1.96407	186.392	143.914	94.3421
0.498596	0.986972	0.661271	6.9088	65.6173	39.6779	28.1445
1.57781	1.10541	0.424398	0.809317	5.73045	1.68287	3.85899
4.99297	0.394789	0.187525	0.128306	0.986508	0.333672	0.246627
15.8003	0.128306	0.305961	0.128306	0.725374	0.551284	0.377194
50	0.0986972	0.0986972	0	0.377194	0.159582	0

## Sheet: Figure 3C
Niraparib	RPE BRCA1-/-			RPE BRCA1+/+
0	100.754	98.3076	100.939	101.925	96.8816	101.193		Calculated values are normalised percentage survival
0.157559	64.4348	67.5479	59.58	114.027	112.895	117.923
0.498596	50.2779	47.0908	45.1266	119.654	119.387	121.185
1.57781	27.412	27.6714	29.7838	123.965	125.264	123.116
4.99297	18.5176	22.7795	21.9271	107.302	100.86	102.075
15.8003	11.328	10.0679	11.1427	23.6378	25.0361	24.9362
50	3.02656	2.8042	2.9895	1.34835	1.28177	1.41494
Olaparib	RPE BRCA1-/-			RPE BRCA1+/+
0	92.6677	101.92	105.412	103.193	99.431	97.3761
0.157559	40.6816	52.7421	50.222	123.377	115.837	117.262
0.498596	27.0731	40.2136	38.9896	124.67	117.179	117.726
1.57781	20.4128	25.813	23.6889	119.765	114.395	116.55
4.99297	18.9368	20.9528	20.1968	75.8493	80.274	76.5288
15.8003	13.7886	15.5526	17.7127	36.9718	44.0977	39.4244
50	12.9245	16.3447	17.4967	19.4553	21.9411	18.8588
Talazoparib	RPE BRCA1-/-			RPE BRCA1+/+
0	87.8584	114.349	97.7924	88.0236	102.238	109.739
0.157559	17.4829	18.4725	13.9432	97.0147	97.3126	91.4062
0.498596	14.2477	15.085	15.5417	70.1992	70.1466	68.4641
1.57781	12.4588	12.3065	11.8117	27.9605	26.4708	19.4602
4.99297	10.4415	10.5557	8.15783	7.57726	6.84115	7.33189
15.8003	3.62852	4.0472	8.50038	1.16259	1.25022	4.66787
50	8.42426	3.47628	6.52119	2.95028	0.619267	3.28329
Veliparib	RPE BRCA1-/-			RPE BRCA1+/+
0	95.2008	104.976	99.8232	102.133	97.706	100.161
0.157559	77.4691	78.6057	78.3026	104.922	108.196	107.645
0.498596	77.2038	70.8007	72.1268	106.977	110.2	110.134
1.57781	58.6764	55.418	63.1094	113.357	115.245	112.873
4.99297	39.2776	41.3993	37.7242	119.972	119.471	122.678
15.8003	21.6216	19.5378	17.9843	124.031	125.919	125.768
50	10.5582	5.51907	9.23213	111.587	114.811	116.899

## Sheet: Figure 4A
Talazoparib
Talazoparib (µM)	SUM149PT BRCA1-/-			SUM149 B1.s* BRCA1 Δ80bp/-
0	95.1826	102.173	102.645	100.534	95.7677	103.698
0.157559	1.8262	3.77834	5.06927	103.871	143.435	201.632
0.498596	0.944584	0.787154	0.944584	20.8002	26.5636	31.7204
1.57781	0.40932	0.535264	0.472292	2.51336	2.73003	3.29337
4.99297	0.188917	0.314861	0.251889	1.21335	1.17001	1.38668
15.8003	0.314861	0.346348	0.661209	1.17001	0.91001	1.25668
50	0.346348	0.629723	0.314861	1.34335	1.82002	1.30001
Olaparib
Olaparib (µM)	SUM149PT BRCA1-/-			SUM149 B1.s* BRCA1 Δ80bp/-
0	97.0509	98.5856	104.364	100.625	99.1985	100.177
0.157559	91.6341	87.1803	87.5715	97.7313	93.0444	108.654
0.498596	86.789	91.5438	83.3584	115.175	100.177	117.987
1.57781	58.1402	54.4689	54.5591	117.864	120.962	133.066
4.99297	8.27565	8.93771	7.37286	185.192	175.207	177.775
15.8003	2.2269	2.61812	1.89588	87.5832	80.6548	78.8616
50	3.06952	3.00933	2.61812	50.9034	45.6867	46.0943
Veliparib
Veliparib (µM)	SUM149PT BRCA1-/-			SUM149 B1.s* BRCA1 Δ80bp/-
0	99.5457	99.1653	101.289	101.214	102.57	96.2163
0.157559	95.3936	99.2287	96.7882	101.172	88.5924	91.2608
0.498596	99.3872	97.6123	93.4284	95.0727	95.3268	95.4539
1.57781	99.3238	100.401	98.8801	109.135	96.2586	102.061
4.99297	98.3413	93.9989	83.8246	101.595	94.6915	101.553
15.8003	82.0814	86.7723	83.3809	128.448	108.669	114.048
50	39.4189	37.739	41.1305	161.401	153.819	148.228
Niraparib
Niraparib (µM)	SUM149PT BRCA1-/-			SUM149 B1.s* BRCA1 Δ80bp/-
0	96.7402	107.031	96.2288	98.6692	95.6953	105.636
0.157559	93.4484	92.3298	98.0505	99.7691	106.165	100.543
0.498596	88.6226	88.271	79.8338	110.361	110.035	119.731
1.57781	50.0479	49.5046	36.1138	142.423	142.749	150.448
4.99297	1.9495	2.68456	1.34228	84.3699	99.2395	39.3536
15.8003	0.223714	0.191755	0.191755	0.529603	0.529603	0.122216
50	0.0319591	0.0319591	0	0.0407387	-0.0407387	0

## Sheet: Figure 4B
Olaparib (µM)	SUM149.A22 BRCA1+/-			SUM149 B1.s* BRCA1 Δ80bp/-
0	101.095	99.1242	99.7811	99.504	104.398	96.0979
0.157559	94.2277	93.75	94.2874	95.205	99.8677	91.336
0.498596	104.021	93.332	105.036	90.7077	103.175	87.5331
1.57781	97.9896	103.782	97.3925	98.3466	96.7593	96.0648
4.99297	90.5852	97.0342	91.7795	95.1389	93.0225	91.6997
15.8003	87.4204	79.4785	81.0908	66.1376	63.9881	69.1468
50	27.6473	24.6616	33.4992	41.2698	31.25	34.5899
Veliparib (µM)	SUM149.A22 BRCA1+/-			SUM149 B1.s* BRCA1 Δ80bp/-
0	99.7135	92.6648	107.622	99.4898	102.308	98.2027
0.157559	101.203	91.2894	102.693	96.1155	100.812	91.4889
0.498596	95.1289	93.9828	97.0201	89.68	99.942	103.977
1.57781	96.2178	99.8854	96.6762	95.6285	102.76	105.09
4.99297	89.8567	92.7221	93.0086	98.6201	97.0547	100.916
15.8003	97.8223	95.5874	105.788	89.1582	90.2365	96.359
50	99.255	96.7908	99.9427	104.325	111.352	109.404
Niraparib (µM)	SUM149.A22 BRCA1+/-			SUM149 B1.s* BRCA1 Δ80bp/-
0	112.495	93.5019	94.0033	95.8486	94.3565	109.795
0.157559	117.133	95.7585	103.719	91.3114	92.1945	102.213
0.498596	111.868	107.292	100.898	93.443	86.9265	105.227
1.57781	115.629	114.313	109.925	94.5696	93.6257	103.431
4.99297	90.2424	90.0543	77.3297	85.0386	81.3845	82.1458
15.8003	0.793982	0.543251	0.7313	1.11652	0.964271	1.14698
50	-0.0208943	-0.0208943	-0.0208943	0.0203004	0.0812018	0.0507511
Talazoparib (µM)	SUM149.A22 BRCA1+/-			SUM149 B1.s* BRCA1 Δ80bp/-
0	25.586	133.183	141.231	63.3704	122.967	113.663
0.157559	106.156	128.777	136.487	106.641	91.5448	96.6355
0.498596	44.8178	85.9927	77.4358	34.2305	51.0825	42.3932
1.57781	7.45552	8.98051	11.7763	2.9842	3.20363	4.73961
4.99297	2.54165	1.9486	1.77916	0.833821	1.93095	2.19427
15.8003	1.44027	1.69444	1.10138	0.965477	1.27267	1.71153
50	0.677775	0.847218	1.10138	1.31656	1.40433	1.53599

## Sheet: Figure 4C
Talazoparib
Talazoparib (µM)	SUM149PT-mCherry			SUM149PT 53BP1-/- Azurite
0	92.2658	107.162	100.572	98.7902	97.2048	104.005
0.157559	0.272331	0.816993	0.87146	71.5895	150.73	148.519
0.498596	0.326797	0.245098	0.354031	32.791	73.5086	77.305
1.57781	0.190632	0.245098	0.108932	8.01001	15.1022	16.771
4.99297	0.217865	0.217865	0.190632	2.12766	2.29453	1.79391
15.8003	0.272331	0.108932	0.217865	1.71047	2.41969	1.75219
50	0.0544662	0.217865	0.217865	1.66875	1.83563	2.33625
Olaparib
Olaparib (µM)	SUM149PT-mCherry			SUM149PT 53BP1-/- Azurite
0	92.3573	105.325	102.318	87.8773	100.898	111.225
0.157559	64.1937	80.9737	86.2359	106.436	114.742	116.687
0.498596	59.9517	68.6504	69.2142	117.062	121.364	128.885
1.57781	24.0827	30.9826	32.4056	168.284	168.621	177.713
4.99297	3.06068	2.28208	2.65796	156.199	180.856	186.056
15.8003	0.483265	0.536961	0.536961	57.1215	58.5059	63.1828
50	0.536961	0.671201	0.402721	18.1342	22.1751	24.6445
Veliparib
Veliparib (µM)	SUM149PT-mCherry			SUM149PT 53BP1-/- Azurite
0	90.9158	107.24	101.845	96.8789	102.806	100.315
0.157559	87.983	104.252	107.378	68.2985	81.0597	74.1128
0.498596	88.9514	92.7142	77.4417	96.9922	105.563	116.474
1.57781	100.544	104.833	105.607	100.315	115.643	101.938
4.99297	81.1768	89.5324	90.3071	112.283	119.758	112.019
15.8003	61.2838	62.6395	65.5169	116.813	131.274	126.177
50	9.84967	10.154	12.0354	169.217	172.804	165.253
Niraparib
Niraparib (µM)	SUM149PT-mCherry			SUM149PT 53BP1-/- Azurite
0	95.6014	94.5555	109.843	99.4638	91.5056	109.031
0.157559	78.4682	78.4989	89.2033	108.184	102.385	126.386
0.498596	70.3476	67.2408	65.2107	116.989	124.143	147.594
1.57781	26.761	28.7296	8.05906	162.622	164.992	191.322
4.99297	0.461396	0.430637	0.153799	44.3911	39.2268	24.3686
15.8003	0.123039	0.123039	0.123039	0.959503	0.705517	1.04417
50	0	0	0	-0.0141103	0.0282207	0.0705517

## Sheet: Figure 4D
	SUM149.A22			SUM149 53BP1-/-
Olaparib	1	2	3	1	2	3
0	97.1542	102.558	100.288	106.402	97.4331	96.1653
0.1576	52.3055	49.928	117.579	44.7018	46.4861	117.53
0.4986	121.001	102.774	105.115	102.129	113.868	120.864
1.5778	110.267	98.8833	116.823	96.6818	86.0229	106.496
4.993	127.918	115.454	118.264	77.1952	91.188	88.3237
15.8003	42.6873	54.719	59.366	18.7823	29.5351	26.0135
50	13.1484	28.134	30.2233	3.2869	8.8746	13.3824
	SUM149.A22			SUM149 53BP1-/-
Veliparib	1	2	3	1	2	3
0	97.1538	102.558	100.288	106.403	97.4327	96.1647
0.1576	96.9737	96.9377	105.08	95.9299	108.657	103.867
0.4986	101.801	110.232	106.197	104.571	105.698	119.599
1.5778	100.576	102.846	102.882	96.2116	107.436	99.593
4.993	105.368	107.746	108.827	104.665	102.927	96.9631
15.8003	106.989	100	108.791	106.074	108.798	98.2311
50	106.017	112.249	126.264	96.5404	87.1947	95.6011
	SUM149.A22			SUM149 53BP1-/-
Niraparib	1	2	3	1	2	3
0	105.791	99.5999	94.6094	97.8947	95.6163	106.489
0.1576	108.981	96.7888	99.4104	91.8987	99.9734	90.5396
0.4986	102.853	104.022	99.4736	98.5743	85.8628	92.2985
1.5778	114.856	105.443	100.547	91.499	82.7848	88.2212
4.993	110.592	102.758	100.39	68.2745	62.7182	67.475
15.8003	0.7686	0.358	0.6422	0.3598	0.6396	0.6396
50	-0.0211	0.0421	-0.0211	0	0.04	0.1199
	SUM149.A22			SUM149 53BP1-/-
Talazoparib	1	2	3	1	2	3
0	93.9385	95.5315	110.53	99.6871	112.049	88.2644
0.1576	99.3488	110.199	116.541	75.7074	75.0815	69.6831
0.4986	93.9385	106.893	85.2219	68.2358	67.3751	50.3195
1.5778	19.0362	18.2847	14.5577	11.9051	12.6092	8.4235
4.993	2.3845	2.7152	2.4146	1.3822	1.304	1.2648
15.8003	1.2424	1.4227	0.7314	0.5998	0.6389	0.7563
50	0.8216	0.9418	0.7614	0.7563	0.7172	0.5607

## Sheet: Figure 4E
Talazoparib
Talazoparib (µM)	SUM149PT BRCA1-/-			SUM149PT BRCA1-/- SHLD1-/-
0	105.905	98.8511	95.244	100.106	103.682	96.2119
0.157559	0.498753	0.418596	0.659067	25.9603	54.9669	63.3113
0.498596	0.285002	0.204845	0.231564	13.245	23.0199	24.4503
1.57781	0.231564	0.231564	0.204845	9.19205	9.35099	12.053
4.99297	0.285002	0.124688	0.258283	4.98013	3.39073	4.02649
15.8003	0.391877	0.33844	0.391877	4.2649	3.94702	3.23179
50	0.178126	0.151407	0.204845	6.33113	3.94702	6.17219
Olaparib
Olaparib (µM)	SUM149PT BRCA1-/-			SUM149PT BRCA1-/- SHLD1-/-
0	105.119	99.953	94.9284	103.674	94.0374	102.288
0.157559	100.517	97.112	95.398	131.514	116.46	115.515
0.498596	90.6786	89.5515	89.5046	166.597	151.102	142.914
1.57781	59.0749	62.2212	42.9678	275.814	242.053	195.255
4.99297	2.44189	2.04273	2.16013	135.419	110.351	115.893
15.8003	0.234797	0.328716	0.399155	34.768	28.9104	33.6972
50	0.493073	0.352195	0.422634	13.7938	11.6523	16.5022
Veliparib
Veliparib (µM)	SUM149PT BRCA1-/-			SUM149PT BRCA1-/- SHLD1-/-
0	98.1373	100.621	101.242	96.865	99.4242	103.711
0.157559	92.6824	97.8491	101.707	96.1612	110.493	104.99
0.498596	109.003	110.622	114.724	93.858	96.929	92.8983
1.57781	99.867	106.874	108.493	112.284	100.192	97.6967
4.99297	96.829	103.104	101.597	110.877	107.997	114.523
15.8003	92.6824	93.6581	91.0415	131.734	135.637	148.433
50	10.1707	10.9912	10.8138	96.6091	114.523	112.476
Niraparib
Niraparib (µM)	SUM149PT BRCA1-/-			SUM149PT BRCA1-/- SHLD1-/-
0	93.5843	97.1019	109.314	96.2464	95.2672	108.486
0.157559	81.5923	85.07	89.0873	126.112	121.338	143.248
0.498596	78.2545	79.7335	75.3364	142.085	156.712	187.556
1.57781	20.6129	31.066	7.18188	166.197	191.473	100.469
4.99297	0.746169	0.306462	0.0666223	43.4925	28.6822	11.9747
15.8003	0.00666223	0.0266489	-0.0133245	2.30518	1.26479	1.81559
50	-0.0133245	-0.0333111	-0.0333111	-0.0203998	-0.0203998	-0.0203998

## Sheet: Figure 4F
Talazoparib
Talazoparib (μM)	SUM149.A22 BRCA1 +/-			SUM149PT BRCA1 -/- SHLD1-/-
0	83.5604	15.4845	116.07	77.9111	14.1745	66.7207
0.157559	106.291	33.0574	48.4528	81.9007	24.2945	35.9715
0.498596	38.0619	6.65988	9.52502	27.1164	3.37334	7.26565
1.57781	7.30931	1.00598	1.08239	6.6818	1.52449	1.23257
4.99297	1.50261	0.776773	0.738571	0.648719	1.32987	1.03795
15.8003	0.967783	0.623965	1.388	1.03795	1.7191	1.42718
50	0.547561	0	0	0.843334	0	0
Olaparib
Olaparib (μM)	SUM149.A22 BRCA1 +/-			SUM149PT BRCA1 -/- SHLD1-/-
0	99.7698	103.222	96.4235	101.757	103.387	83.0647
0.157559	101.443	106.25	92.7319	85.0752	92.6825	81.4345
0.498596	97.9904	106.914	104.471	92.5738	88.3354	70.6756
1.57781	114.908	103.86	103.461	79.3697	83.6624	77.3048
4.99297	115.12	120.538	55.2319	59.3733	62.3076	21.7171
15.8003	54.4352	46.9458	21.5032	23.6189	27.0965	8.24126
50	25.4338	28.7004	0	10.7951	12.534	0
Veliparib
Olaparib (μM)	SUM149.A22 BRCA1 +/-			SUM149PT BRCA1 -/- SHLD1-/-
0	95.9144	101.421	102.665	97.7842	100.22	101.996
0.157559	96.9041	97.2593	104.466	98.2916	99.2558	97.6319
0.498596	94.2142	102.411	104.492	93.9276	89.0562	90.2233
1.57781	99.8731	103.223	108.197	91.0352	87.8383	81.7997
4.99297	103.959	102.538	105.811	89.1576	88.2442	89.6143
15.8003	102.791	103.756	109.77	86.6204	88.6502	84.3877
50	127.686	126.188	127.001	68.8092	75	76.1671
Niraparib
Niraparib (μM)	SUM149.A22 BRCA1 +/-			SUM149PT BRCA1 -/- SHLD1-/-
0	97.4578	95.7211	106.821	93.415	101.803	104.782
0.157559	102.869	93.0028	97.1558	75.9927	80.1621	79.8147
0.498596	102.844	103.046	109.061	79.8643	85.1754	87.6572
1.57781	114.8	112.61	116.788	69.7882	69.4408	67.3561
4.99297	39.8188	39.4161	17.7448	16.0324	15.2879	8.48776
15.8003	0.201359	0.0251699	0.0251699	0.397088	0.446724	0.49636
50	0	0	-0.0251699	-0.049636	-0.049636	-0.049636
